# Supplementary material for: OMNI: Gas Chromatograph Captures Seven Common PET Radiotracer Analytes in under 5 Minutes
Source: Pharmaceuticals (Basel). 2023 Nov 17;16(11):1623. doi: 10.3390/ph16111623 (PMC10675356; doi:10.3390/ph16111623)
Supplement: Supplementary file 1 [file pharmaceuticals-16-01623-s001.zip]

Archive with 1 entries (1 files):
- pharmaceuticals-2657470-supplementary.pdf
